# Supplementary material for: Positive pathogens in stool could predict the clinical outcomes of sepsis-associated acute kidney injury in critical ill patient
Source: Sci Rep. 2024 May 16;14:11227. doi: 10.1038/s41598-024-62136-6 (PMC11099037; doi:10.1038/s41598-024-62136-6)
Supplement: Supplementary file 2 — Supplementary Table 1. [file 41598_2024_62136_MOESM2_ESM.xlsx]

## Sheet: supplementaryfirst variables in
Characteristics	Hazard Ratio	95%CI	P Value
age	1.02	1.01-1.02	<0.001
weight	0.99	0.99-1	<0.001
lactate	1.15	1.13-1.16	<0.001
ph_min	0.71	0.55-0.92	0.01
baseexcess	0.98	0.98-0.99	<0.001
totalco2	0.99	0.98-0.99	<0.001
sofa	1.07	1.06-1.08	<0.001
respiration	1.04	1.02-1.06	<0.001
coagulation	1.11	1.07-1.14	<0.001
liver	1.19	1.16-1.22	<0.001
cardiovascular	1.16	1.13-1.19	<0.001
cns	1.08	1.05-1.11	<0.001
renal	1.06	1.04-1.09	<0.001
gcs	0.98	0.97-0.99	<0.001
gcs_motor	0.94	0.92-0.97	<0.001
gcs_verbal	0.94	0.92-0.96	<0.001
gcs_eyes	0.94	0.91-0.98	0.001
wbc	1.01	1.01-1.01	<0.001
aniongap	1.05	1.04-1.06	<0.001
bun	1.01	1-1.01	<0.001
creatinine	0.98	0.96-1	0.015
monocytes_abs	1.06	1.03-1.08	<0.001
neutrophils_abs	1.01	1.01-1.02	<0.001
inr	1.28	1.24-1.33	<0.001
pt	1.02	1.02-1.03	<0.001
ptt	1.01	1.01-1.01	<0.001
bilirubin_total	1.03	1.03-1.03	<0.001
sbp	0.99	0.99-0.99	<0.001
dbp	0.98	0.98-0.99	<0.001
mbp	0.99	0.99-0.99	<0.001
resp_rate	1.02	1.01-1.02	<0.001
temperature	0.81	0.77-0.85	<0.001
spo2	0.98	0.98-0.99	<0.001
myocardial_infarct	1.24	1.15-1.34	<0.001
congestive_heart_failure	1.16	1.08-1.24	<0.001
peripheral_vascular_disease	1.12	1.03-1.23	0.011
cerebrovascular_disease	1.24	1.14-1.35	<0.001
dementia	1.45	1.22-1.72	<0.001
mild_liver_disease	1.33	1.23-1.43	<0.001
diabetes_without_cc	0.92	0.86-0.99	0.036
diabetes_with_cc	0.87	0.79-0.95	0.003
malignant_cancer	1.53	1.41-1.66	<0.001
severe_liver_disease	1.51	1.38-1.64	<0.001
metastatic_solid_tumor	2.18	1.94-2.45	<0.001
charlson_comorbidity_index	1.1	1.09-1.12	<0.001
vasoactive	1.64	1.52-1.76	<0.001
aki	1.24	1.19-1.28	<0.001
ethnicity	1.07	1.05-1.1	<0.001
crrt	1.47	1.36-1.6	<0.001
Penicillin_Cephalosporin	1.27	1.15-1.39	<0.001
Quinolones	0.86	0.8-0.93	<0.001
Sulfonamides	0.75	0.66-0.85	<0.001
Vancomycin	1.62	1.47-1.77	<0.001
Metronidazole	1.42	1.33-1.52	<0.001
Tetracyclines	1.18	1.02-1.36	0.025
Aminoglycosides	1.48	1.3-1.68	<0.001
Others	1.32	1.23-1.41	<0.001
fungi	1.39	1.29-1.51	<0.001
gram_positive	1.08	1-1.17	0.045
stool_culture	1.15	1.04-1.28	0.008
a_p_time	0.98	0.98-0.98	<0.001
